# Supplementary material for: Carotenoids and Vitamin A in Breastmilk of Hong Kong Lactating Mothers and Their Relationships with Maternal Diet
Source: Nutrients. 2022 May 12;14(10):2031. doi: 10.3390/nu14102031 (PMC9148123; doi:10.3390/nu14102031)
Supplement: Supplementary file 1 [file nutrients-14-02031-s001.zip]

Archive with 1 entries (1 files):
- nutrients-1666486-supplementary.pdf
